# Supplementary material for: Identification of a Major QTL and Candidate Gene Analysis of Salt Tolerance at the Bud Burst Stage in Rice (Oryza sativa L.) Using QTL-Seq and RNA-Seq
Source: Rice (N Y). 2020 Aug 10;13:55. doi: 10.1186/s12284-020-00416-1 (PMC7417472; doi:10.1186/s12284-020-00416-1)
Supplement: Supplementary file 2 — Additional file 2: Table S1. An overview of the QTL-seq results. Table S2. SNPs results between two parents and two mixed pools. Table S3. Annotated genes within the interval detected by QTL-seq. Table S4. Phenotypic variation of parents and F2:3 lines. Table S5. Summary of Illumina transcriptome reads mapped to the reference genome. Table S6. Statistics of transcriptome sequencing results. Table S7. RNA-seq data of the genes in candidate region. Table S8. The KASP genotyping results. Table S9. ANOVA results of three genotypes. Table S10. The Arabidopsis homologous genes of Os07g0569700. Table S11. The genotype of 1 bp Indel in 66 diverse rice accessions. Table S12. Primers of 25 KASP markers. Table S13. The KASP reaction system. Table S14. Primers for qRT-PCR in this study. [file 12284_2020_416_MOESM2_ESM.xlsx]

## Sheet: Table S1
Table S1 An overview of the QTL-seq results
Sample ID	Clean Reads	Clean Base	GC(%)c	Q30(%)	Mapped Ratio(%)	Average Depth	Genome Coverage(%)
Weiguo	22113421	6613189932	41.45	94.72	99.53	17.58	97.3
IR36	14728530	4408233659	41.4	95.03	98.81	11.63	91.29
Resistant pool	51482525	15392357497	41.73	93.29	98.85	40.64	98.19
Susceptible pool	51509750	15400009826	41.73	93.32	98.6	40.56	98.09

## Sheet: Table S2
Table S2 SNPs results between two parents and two mixed pools
Effect Type	IR36 vs Weiguo	T-pool vs S-pool
3_prime_UTR_variant	44910	7897
5_prime_UTR_premature_start_codon_gain_variant	1426	298
5_prime_UTR_variant	33355	6790
Downstream_gene_variant	936794	196302
Intergenic_region	2002952	487957
Intragenic_variant	182083	39376
Intron_variant	359228	76015
Missense_variant	77501	18204
Non_coding_transcript_exon_variant	61819	15946
Non_coding_transcript_variant	6395	1740
Splice_acceptor_variant	435	83
Splice_donor_variant	345	66
Splice_region_variant	9245	1693
Start_lost	144	38
Stop_gained	1255	294
Stop_lost	263	44
Stop_retained_variant	90	22
Synonymous_variant	66749	15345
Upstream_gene_variant	1040015	217232
Total	4825004	1085342

## Sheet: Table S3
Table S3 Annotated genes within the interval detected by QTL-seq
RAP Locus	RAP Annotation	Chromosome	Start (bp)	End (bp)
Os07g0521400	Hypothetical protein.	chr07	20157460	20162635
Os07g0521500	NB-ARC domain containing protein.	chr07	20157774	20160904
Os07g0521600	Similar to NBS-LRR protein (Fragment).	chr07	20164251	20168679
Os07g0521800	NB-ARC domain containing protein.	chr07	20173960	20177774
Os07g0521950	Non-protein coding transcript.	chr07	20180050	20180868
Os07g0522500	Similar to PDR6 ABC transporter.	chr07	20214297	20218689
Os07g0522600	Similar to glutamate-gated kainate-type ion channel receptor subunit GluR5.	chr07	20221077	20223532
Os07g0522900	Similar to SGP1 monomeric G-protein.	chr07	20250388	20252873
Os07g0523000	Hypothetical protein.	chr07	20254706	20254967
Os07g0523100	Similar to 60S ribosomal protein L44.	chr07	20256757	20258545
Os07g0523150	Similar to 60S ribosomal protein L44.	chr07	20261175	20269470
Os07g0523200	Hypothetical protein.	chr07	20265635	20265892
Os07g0523300	Similar to 60S ribosomal protein L44.	chr07	20274858	20275820
Os07g0523400	Glucose-6-phosphate/phosphate-translocator precursor.	chr07	20277401	20279936
Os07g0523500	Similar to 60S ribosomal protein L44.	chr07	20293075	20294037
Os07g0523600	Similar to Glucose-6-phosphate/phosphate-translocator precursor.	chr07	20295616	20297566
Os07g0523700	Similar to 60S ribosomal protein L44.	chr07	20311293	20312255
Os07g0523965	Similar to Glucose-6-phosphate/phosphate-translocator precursor.	chr07	20313834	20315784
Os07g0524000	Conserved hypothetical protein.	chr07	20327925	20329007
Os07g0524100	Thioredoxin domain 2 containing protein.	chr07	20341006	20347644
Os07g0524200	Harpin-induced 1 domain containing protein.	chr07	20348669	20349531
Os07g0524300	Hypothetical gene.	chr07	20350794	20351457
Os07g0524400	Similar to harpin-induced protein.	chr07	20351018	20351590
Os07g0524900	Protein of unknown function DUF6, transmembrane domain containing protein.	chr07	20365632	20367832
Os07g0525100	Putative integral membrane protein containing EamA-like transporter family domains, Regulation of intracellular auxin transport	chr07	20392485	20395761
Os07g0525300	Similar to HAT family dimerisation domain containing protein.	chr07	20404388	20406131
Os07g0525400	RabGAP/TBC domain containing protein.	chr07	20410554	20418589
Os07g0525451	Non-protein coding transcript.	chr07	20414544	20417971
Os07g0525500	Similar to chalcone synthase 8.	chr07	20420138	20421500
Os07g0525450	Hypothetical gene.	chr07	20420230	20421166
Os07g0525900	Similar to Chalcone synthase.	chr07	20455512	20456848
Os07g0526150	Hypothetical protein.	chr07	20455542	20456498
Os07g0526400	Polyketide synthase, type III domain containing protein.	chr07	20504692	20506402
Os07g0526600	Alpha/beta hydrolase fold-3 domain containing protein.	chr07	20523736	20525356
Os07g0526700	Conserved hypothetical protein.	chr07	20535857	20536812
Os07g0527000	Similar to nodulin-like protein.	chr07	20562555	20567659
Os07g0527300	Similar to nodulin-like protein.	chr07	20586172	20588166
Os07g0527800	Ankyrin repeat domain containing protein.	chr07	20615767	20616576
Os07g0527750	Hypothetical gene.	chr07	20616003	20617963
Os07g0527900	Conserved hypothetical protein.	chr07	20625092	20626195
Os07g0528051	Non-protein coding transcript.	chr07	20635022	20635228
Os07g0528200	Conserved hypothetical protein.	chr07	20640488	20647709
Os07g0528400	Conserved hypothetical protein.	chr07	20652201	20654046
Os07g0528900	Similar to SYP132.	chr07	20690398	20690967
Os07g0529000	Similar to Isocitrate lyase (Fragment).	chr07	20691213	20693521
Os07g0529600	Similar to Thiazole biosynthetic enzyme 1-1, chloroplast precursor.	chr07	20724581	20726069
Os07g0529700	Similar to Xyloglucan endotransglucosylase/hydrolase 1.	chr07	20729432	20731215
Os07g0529800	Protein translation factor SUI1 homolog (GOS2 protein).	chr07	20733236	20735266
Os07g0530100	Tyrosyl-DNA phosphodiesterase family protein.	chr07	20739506	20749456
Os07g0530300	Protein of unknown function DUF1715, eukaryotic family protein.	chr07	20749676	20751726
Os07g0530400	Ribosomal protein S14, conserved site domain containing protein.	chr07	20752266	20754511
Os07g0530600	Protein of unknown function DUF299 family protein.	chr07	20764778	20769109
Os07g0530700	Conserved hypothetical protein.	chr07	20769105	20771529
Os07g0530850	Non-protein coding transcript.	chr07	20779574	20780176
Os07g0531200	Conserved hypothetical protein.	chr07	20789837	20790707
Os07g0531400	Similar to Peroxidase 27 precursor (EC 1.11.1.7) (Atperox P27) (PRXR7) (ATP12a).	chr07	20803306	20805360
Os07g0531500	Harpin-induced 1 domain containing protein.	chr07	20806655	20807495
Os07g0531600	Phospholipid/glycerol acyltransferase domain containing protein.	chr07	20808096	20812480
Os07g0531700	NUC153 domain containing protein.	chr07	20812882	20817921
Os07g0531800	Non-protein coding transcript.	chr07	20818263	20818612
Os07g0531900	Hypothetical conserved gene.	chr07	20818884	20822105
Os07g0532500	Ankyrin repeat containing protein.	chr07	20874271	20876692
Os07g0532600	Hypothetical conserved gene.	chr07	20879115	20881107
Os07g0532800	Peptidase A1 domain containing protein.	chr07	20884650	20885960
Os07g0532866	Hypothetical protein.	chr07	20884733	20885751
Os07g0532932	Hypothetical protein.	chr07	20900389	20901471
Os07g0533000	Peptidase A1 domain containing protein.	chr07	20900389	20901744
Os07g0533201	Similar to WUSCHEL-related homeobox 7.	chr07	20905305	20905499
Os07g0533300	Peptidase A1 domain containing protein.	chr07	20919296	20920819
Os07g0533600	Peptidase aspartic, catalytic domain containing protein.	chr07	20926852	20928381
Os07g0533800	Peptidase A1 domain containing protein.	chr07	20931661	20933256
Os07g0533850	Hypothetical conserved gene.	chr07	20931851	20933692
Os07g0533900	Conserved hypothetical protein.	chr07	20936021	20936647
Os07g0534000	Similar to permeases of the major facilitator superfamily.	chr07	20936091	20941652
Os07g0534100	Protein kinase, catalytic domain domain containing protein.	chr07	20942978	20945787
Os07g0534200	Hypothetical protein.	chr07	20944302	20947879
Os07g0534300	Hypothetical conserved gene.	chr07	20947140	20950364
Os07g0534350	Hypothetical protein.	chr07	20948669	20961649
Os07g0534400	Hypothetical protein.	chr07	20958343	20962746
Os07g0534500	Gnk2-homologous domain domain containing protein.	chr07	20958635	20962268
Os07g0534600	Hypothetical protein.	chr07	20969976	20970886
Os07g0534700	Serine/threonine protein kinase-related domain containing protein.	chr07	20970019	20975946
Os07g0535100	Cyclin-like F-box domain containing protein.	chr07	20999329	21001148
Os07g0535200	Cyclin-like F-box domain containing protein.	chr07	21002829	21004717
Os07g0535600	F-box associated interaction domain domain containing protein.	chr07	21029521	21030450
Os07g0535700	F-box associated type 1 domain containing protein.	chr07	21042015	21043392
Os07g0535800	Similar to SRK15 protein (Fragment).	chr07	21045118	21049397
Os07g0536101	Non-protein coding transcript.	chr07	21045943	21047572
Os07g0536300	Gnk2-homologous domain domain containing protein.	chr07	21054353	21073720
Os07g0536400	Conserved hypothetical protein.	chr07	21074652	21075682
Os07g0536800	Hypothetical conserved gene.	chr07	21086087	21088595
Os07g0536966	Hypothetical protein.	chr07	21104462	21105276
Os07g0537000	Similar to Receptor protein kinase.	chr07	21104509	21109991
Os07g0537200	Protein of unknown function DUF26 domain containing protein.	chr07	21116379	21117754
Os07g0537250	Hypothetical gene.	chr07	21121293	21125258
Os07g0537300	Similar to receptor-like serine-threonine protein kinase.	chr07	21121304	21122602
Os07g0537400	Similar to receptor-like serine-threonine protein kinase.	chr07	21131097	21132528
Os07g0537500	Serine/threonine protein kinase-related domain containing protein.	chr07	21133305	21140628
Os07g0537550	Hypothetical gene.	chr07	21139748	21140912
Os07g0537600	Hypothetical conserved gene.	chr07	21140941	21144246
Os07g0537701	Conserved hypothetical protein.	chr07	21144789	21145980
Os07g0537900	Similar to SRK3 gene.	chr07	21146543	21149741
Os07g0538000	Similar to hydrolase, hydrolyzing O-glycosyl compounds.	chr07	21150017	21152324
Os07g0538200	Serine/threonine protein kinase-related domain containing protein.	chr07	21155455	21158796
Os07g0538250	Hypothetical protein.	chr07	21155658	21158493
Os07g0538300	Hypothetical conserved gene.	chr07	21160884	21163894
Os07g0538350	Hypothetical protein.	chr07	21167408	21167925
Os07g0538400	Similar to Receptor-like protein kinase 4.	chr07	21168993	21170678
Os07g0538700	Hypothetical conserved gene.	chr07	21175222	21178518
Os07g0539100	Glycoside hydrolase, family 17 protein.	chr07	21223272	21225595
Os07g0539200	Conserved hypothetical protein.	chr07	21232124	21235788
Os07g0539300	Glycoside hydrolase, family 17 protein.	chr07	21238284	21241263
Os07g0539350	Non-protein coding transcript.	chr07	21238656	21239437
Os07g0539400	Similar to hydrolase, hydrolyzing O-glycosyl compounds.	chr07	21245036	21247034
Os07g0539700	Hypothetical conserved gene.	chr07	21265863	21269388
Os07g0539900	Similar to Beta-1,3-glucanase-like protein.	chr07	21280322	21282626
Os07g0539950	Conserved hypothetical protein.	chr07	21291968	21292934
Os07g0540000	Similar to Wax synthase isoform 1.	chr07	21293128	21294251
Os07g0540100	Serine/threonine protein kinase-related domain containing protein.	chr07	21295200	21299576
Os07g0540200	Similar to OSIGBa0116M22.12 protein.	chr07	21299633	21311307
Os07g0540366	Similar to kelch repeat-containing protein.	chr07	21315542	21316587
Os07g0540500	Similar to receptor-like protein kinase RK20-1.	chr07	21333060	21335665
Os07g0540600	Gnk2-homologous domain domain containing protein.	chr07	21345784	21346908
Os07g0540700	Hypothetical protein.	chr07	21353515	21356534
Os07g0540800	Protein kinase, catalytic domain domain containing protein.	chr07	21353729	21356652
Os07g0541000	Similar to Receptor protein kinase.	chr07	21359653	21366555
Os07g0541200	Similar to receptor-like serine-threonine protein kinase.	chr07	21368384	21374650
Os07g0541400	Similar to Receptor protein kinase.	chr07	21378090	21381229
Os07g0541500	Similar to KI domain interacting kinase 1.	chr07	21384789	21388269
Os07g0541600	Conserved hypothetical protein.	chr07	21391503	21393262
Os07g0541700	Similar to receptor-like serine-threonine protein kinase.	chr07	21395341	21396704
Os07g0541800	Similar to KI domain interacting kinase 1.	chr07	21407942	21411687
Os07g0541850	Hypothetical protein.	chr07	21408731	21411623
Os07g0541900	Similar to KI domain interacting kinase 1.	chr07	21414427	21419296
Os07g0542067	Hypothetical protein.	chr07	21414629	21419315
Os07g0542232	Hypothetical protein.	chr07	21426394	21431357
Os07g0542400	Similar to receptor-like protein kinase RK20-1.	chr07	21434654	21436983
Os07g0542600	Similar to receptor-like protein kinase RK20-1.	chr07	21441037	21444823
Os07g0542701	Conserved hypothetical protein.	chr07	21444829	21449098
Os07g0542800	Similar to H0306B06.7 protein.	chr07	21457006	21460283
Os07g0542900	Similar to blue copper protein.	chr07	21465220	21466379
Os07g0543000	Similar to Helix-loop-helix-like protein (Fragment).	chr07	21466858	21469857
Os07g0543100	Similar to Beta-amylase (EC 3.2.1.2).	chr07	21470797	21473327
Os07g0543300	Similar to Beta-amylase.	chr07	21505640	21506607
Os07g0543500	Armadillo-like helical domain containing protein.	chr07	21513062	21517031
Os07g0543600	Six-bladed beta-propeller, TolB-like domain containing protein.	chr07	21518901	21519967
Os07g0543700	Similar to Mov34/MPN/PAD-1 family protein.	chr07	21520377	21522053
Os07g0543800	Hypothetical conserved gene.	chr07	21524545	21528191
Os07g0544800	Similar to Oxygen-evolving enhancer protein 3-2, chloroplast precursor (OEE3) (16 kDa subunit of oxygen evolving system of photosystem II) (OEC 16 kDa subunit) (Ferredoxin-NADP reductase binding protein) (BP).	chr07	21574446	21576033
Os07g0544900	Ribosomal protein L28 family protein.	chr07	21576235	21579330
Os07g0545001	Hypothetical gene.	chr07	21582777	21583838
Os07g0545100	Protein of unknown function DUF1218 family protein.	chr07	21582857	21583962
Os07g0545300	Similar to Histone H2A.	chr07	21589820	21590917
Os07g0545400	Protein H2A.	chr07	21592493	21593557
Os07g0545500	Similar to VMP4 protein.	chr07	21594798	21600723
Os07g0545550	Non-protein coding transcript.	chr07	21594999	21597402
Os07g0545800	Similar to Chitin-inducible gibberellin-responsive protein.	chr07	21614976	21619678
Os07g0545900	Similar to EMB1417.	chr07	21621442	21624414
Os07g0546000	Similar to Isopentenyl pyrophosphate:dimethyllallyl pyrophosphate isomerase (EC 5.3.3.2) (Fragment).	chr07	21625619	21628785
Os07g0546050	Non-protein coding transcript.	chr07	21627027	21628545
Os07g0546100	Conserved hypothetical protein.	chr07	21629371	21633545
Os07g0546150	Hypothetical protein.	chr07	21629498	21633448
Os07g0546200	Conserved hypothetical protein.	chr07	21633805	21636606
Os07g0546400	NPH3 domain containing protein.	chr07	21654643	21657358
Os07g0546501	Hypothetical gene.	chr07	21656594	21657063
Os07g0546600	Similar to Translation releasing factor RF-2.	chr07	21668226	21671885
Os07g0546650	Non-protein coding transcript.	chr07	21668470	21671876
Os07g0546700	Similar to 60S ribosomal protein L38.	chr07	21672642	21674132
Os07g0546750	Hypothetical conserved gene.	chr07	21674780	21678262
Os07g0546800	F-box domain, cyclin-like domain containing protein.	chr07	21693856	21694971
Os07g0547100	F-box domain, cyclin-like domain containing protein.	chr07	21701620	21702732
Os07g0547700	Conserved hypothetical protein.	chr07	21729270	21735715
Os07g0548100	Hypothetical conserved gene.	chr07	21747927	21751105
Os07g0548300	Hypothetical conserved gene.	chr07	21753822	21757186
Os07g0548500	Conserved hypothetical protein.	chr07	21760605	21764014
Os07g0548800	Conserved hypothetical protein.	chr07	21783249	21786536
Os07g0548900	Hypothetical conserved gene.	chr07	21788575	21793862
Os07g0549100	Conserved hypothetical protein.	chr07	21798283	21798902
Os07g0549150	Hypothetical gene.	chr07	21802620	21804898
Os07g0549200	Pentatricopeptide repeat domain containing protein.	chr07	21802731	21805279
Os07g0549300	Conserved hypothetical protein.	chr07	21805799	21809536
Os07g0549600	Similar to Undeveloped tapetum 1.	chr07	21814314	21816011
Os07g0549700	Armadillo-like helical domain containing protein.	chr07	21816593	21822322
Os07g0549800	Similar to RGP-3 (Fragment).	chr07	21823012	21825223
Os07g0549900	Similar to Histone H4.	chr07	21827202	21827703
Os07g0550500	Hypothetical conserved gene.	chr07	21846328	21851114
Os07g0550600	Transferase family protein.	chr07	21854727	21856893
Os07g0550750	Hypothetical protein.	chr07	21854807	21856344
Os07g0550900	Similar to Receptor-like protein kinase 6.	chr07	21863109	21868527
Os07g0551100	Hypothetical protein.	chr07	21863581	21868290
Os07g0551300	Similar to KI domain interacting kinase 1.	chr07	21876891	21883372
Os07g0551400	Rossmann-like alpha/beta/alpha sandwich fold domain containing protein.	chr07	21894865	21898610
Os07g0551501	Hypothetical protein.	chr07	21895028	21898511
Os07g0551600	Similar to Cellulose synthase-like CslF9.	chr07	21901505	21908493
Os07g0551650	Hypothetical gene.	chr07	21901507	21905248
Os07g0551700	Similar to Cellulose synthase (Fragment).	chr07	21910226	21915284
Os07g0551750	Hypothetical protein.	chr07	21910483	21915075
Os07g0552400	Similar to Mixed-linked glucan synthase 2.	chr07	21952472	21952789
Os07g0552800	Cellulose synthase family protein.	chr07	21970365	21973380
Os07g0553000	Similar to Mixed-linked glucan synthase 2.	chr07	21989414	21991716
Os07g0553450	Hypothetical protein.	chr07	22015761	22019154
Os07g0553400	Cellulose synthase-like protein	chr07	22015802	22019184
Os07g0553600	Hypothetical protein.	chr07	22036311	22039899
Os07g0553633	Serine/threonine protein kinase-related domain containing protein.	chr07	22036962	22039724
Os07g0553700	Similar to Light induced protein like.	chr07	22046017	22048220
Os07g0553800	Conserved hypothetical protein.	chr07	22050977	22052034
Os07g0553900	Conserved hypothetical protein.	chr07	22056455	22059701
Os07g0554100	Conserved hypothetical protein.	chr07	22064503	22067677
Os07g0554150	Hypothetical protein.	chr07	22066412	22067719
Os07g0554200	F-box domain, Skp2-like domain containing protein.	chr07	22073738	22079495
Os07g0554400	Conserved hypothetical protein.	chr07	22077208	22078130
Os07g0554450	Hypothetical protein.	chr07	22082577	22083518
Os07g0554500	Similar to OSIGBa0107A02.1 protein.	chr07	22082602	22083848
Os07g0554600	F-box domain, Skp2-like domain containing protein.	chr07	22088000	22090410
Os07g0554650	Hypothetical protein.	chr07	22088053	22089287
Os07g0554850	Hypothetical protein.	chr07	22101893	22102840
Os07g0554900	Cyclin-like F-box domain containing protein.	chr07	22101917	22105152
Os07g0555000	F-box domain, Skp2-like domain containing protein.	chr07	22107689	22110130
Os07g0555050	Hypothetical protein.	chr07	22107715	22108709
Os07g0555100	Conserved hypothetical protein.	chr07	22110826	22113674
Os07g0555200	Similar to Eukaryotic translation initiation factor 4g (Fragment).	chr07	22114961	22120060
Os07g0555250	Non-protein coding transcript.	chr07	22125123	22129938
Os07g0555300	Conserved hypothetical protein.	chr07	22125218	22127923
Os07g0555400	Conserved hypothetical protein.	chr07	22128502	22130398
Os07g0555850	Non-protein coding transcript.	chr07	22141246	22141737
Os07g0556000	Cyclin D domain containing protein.	chr07	22169522	22171723
Os07g0556066	Hypothetical protein.	chr07	22169531	22171669
Os07g0556200	Rieske [2Fe-2S] region domain containing protein.	chr07	22184407	22186890
Os07g0556300	Octicosapeptide/Phox/Bem1p domain containing protein.	chr07	22187436	22189107
Os07g0556500	Hypothetical conserved gene.	chr07	22197089	22203636
Os07g0556800	Ribosome-inactivating protein family protein.	chr07	22222300	22223336
Os07g0557100	Delayed-early response protein/equilibrative nucleoside transporter family protein.	chr07	22231027	22234551
Os07g0557200	Delayed-early response protein/equilibrative nucleoside transporter family protein.	chr07	22236821	22240319
Os07g0557400	Delayed-early response protein/equilibrative nucleoside transporter family protein.	chr07	22243925	22246490
Os07g0557500	WRC domain containing protein.	chr07	22247657	22252832
Os07g0557601	Hypothetical gene.	chr07	22256277	22258489
Os07g0557700	Conserved hypothetical protein.	chr07	22256278	22258542
Os07g0558000	ABC-1 domain containing protein.	chr07	22268266	22273616
Os07g0558100	Similar to Myb-related transcription factor LBM1.	chr07	22293736	22295309
Os07g0558150	Hypothetical protein.	chr07	22294324	22294693
Os07g0558200	Similar to predicted protein.	chr07	22303860	22306949
Os07g0558250	Non-protein coding transcript.	chr07	22304614	22305141
Os07g0558300	Inositol monophosphatase family protein.	chr07	22309439	22313563
Os07g0558350	Non-protein coding transcript.	chr07	22309627	22310150
Os07g0558400	Similar to Chlorophyll a/b-binding protein CP29 precursor.	chr07	22316343	22317935
Os07g0558500	Similar to Protein THYLAKOID FORMATION1, chloroplastic.	chr07	22319039	22320843
Os07g0558800	PapD-like domain containing protein.	chr07	22333941	22338268
Os07g0558900	Protein of unknown function wound-induced domain containing protein.	chr07	22339803	22340308
Os07g0559000	Non-protein coding transcript.	chr07	22340365	22340788
Os07g0559100	Hypothetical conserved gene.	chr07	22343365	22343942
Os07g0559400	Similar to uncharacterized secreted protein.	chr07	22346421	22348417
Os07g0559550	Hypothetical gene.	chr07	22347903	22349716
Os07g0559700	Similar to Monosaccharide transporter 3.	chr07	22353362	22355669
Os07g0560100	Conserved hypothetical protein.	chr07	22362652	22362924
Os07g0560200	Non-protein coding transcript.	chr07	22368377	22368443
Os07g0560300	Armadillo-like helical domain containing protein.	chr07	22370280	22372480
Os07g0560400	Hypothetical protein.	chr07	22374836	22376769
Os07g0560700	Hypothetical conserved gene.	chr07	22385352	22386696
Os07g0561101	Hypothetical conserved gene.	chr07	22402733	22406085
Os07g0561300	Cyclin-like F-box domain containing protein.	chr07	22411227	22413069
Os07g0561500	Short-chain dehydrogenase/reductase SDR domain containing protein.	chr07	22416201	22417146
Os07g0561800	Similar to carbohydrate transporter/ sugar porter.	chr07	22427661	22428649
Os07g0562051	Similar to exostosin family protein.	chr07	22449175	22450044
Os07g0562400	Major facilitator superfamily protein.	chr07	22474561	22476365
Os07g0562700	Similar to Type III chlorophyll a/b-binding protein (Fragment).	chr07	22487434	22488617
Os07g0562800	Similar to Myosin heavy chain class VIII A2 protein.	chr07	22488827	22497724
Os07g0562900	Hypothetical conserved gene.	chr07	22506550	22509112
Os07g0562950	Non-protein coding transcript.	chr07	22515343	22518319
Os07g0563000	Similar to D-erythro-sphingosine kinase/ diacylglycerol kinase.	chr07	22518146	22518738
Os07g0563300	B3 domain transcriptional repressor, Regulator of seed germination and seedling development	chr07	22534900	22542783
Os07g0563400	Protein of unknown function DUF761, plant family protein.	chr07	22543447	22544955
Os07g0563500	Hypothetical protein.	chr07	22544636	22545103
Os07g0563600	FAR1 domain containing protein.	chr07	22560499	22564384
Os07g0563700	IKI3 family protein.	chr07	22565757	22571505
Os07g0563800	Arf GTPase activating protein family protein.	chr07	22572135	22577904
Os07g0564000	Conserved hypothetical protein.	chr07	22590906	22594640
Os07g0564100	UDP-glucuronosyl/UDP-glucosyltransferase family protein.	chr07	22597656	22599343
Os07g0564150	Hypothetical gene.	chr07	22597723	22599131
Os07g0564200	Conserved hypothetical protein.	chr07	22601776	22602372
Os07g0564500	Pyridine nucleotide-disulphide oxidoreductase, NAD-binding region domain containing protein.	chr07	22619086	22621247
Os07g0564533	Similar to HAT family dimerisation domain containing protein.	chr07	22624065	22625984
Os07g0564566	Non-protein coding transcript.	chr07	22627181	22627603
Os07g0564600	Similar to Secretory carrier membrane protein.	chr07	22627696	22632257
Os07g0564700	Similar to ATMIN7 (ARABIDOPSIS THALIANA HOPM INTERACTOR 7); guanyl-nucleotide exchange factor/ protein binding.	chr07	22634760	22637290
Os07g0564750	Conserved hypothetical protein.	chr07	22645162	22645899
Os07g0564800	Protein of unknown function DUF707 family protein.	chr07	22648366	22654350
Os07g0564901	Non-protein coding transcript.	chr07	22652361	22653281
Os07g0565000	Similar to 40S ribosomal protein S11.	chr07	22654667	22656588
Os07g0565100	Similar to 40S ribosomal protein S11.	chr07	22657270	22659266
Os07g0565200	Similar to Cell differentiation protein rcd1.	chr07	22659497	22663949
Os07g0565300	Bromodomain containing protein.	chr07	22666108	22670149
Os07g0565350	Hypothetical protein.	chr07	22666615	22669962
Os07g0565400	Similar to SRF8 (STRUBBELIG-RECEPTOR FAMILY 8).	chr07	22671598	22672521
Os07g0565500	Conserved hypothetical protein.	chr07	22681039	22685957
Os07g0565600	Similar to predicted protein.	chr07	22688900	22693251
Os07g0565700	Alpha/beta hydrolase family protein.	chr07	22693157	22694370
Os07g0565800	Similar to LLA-115.	chr07	22696014	22696695
Os07g0566150	Hypothetical conserved gene.	chr07	22720629	22721233
Os07g0566200	Similar to catalytic/ protein phosphatase type 2C.	chr07	22726263	22731186
Os07g0566500	Similar to NAC domain protein.	chr07	22755417	22757552
Os07g0566800	Toll-Interleukin receptor domain containing protein.	chr07	22774149	22775187
Os07g0567000	Similar to Exostosin-like.	chr07	22779967	22784009
Os07g0567025	Hypothetical protein.	chr07	22780542	22780817
Os07g0567050	Non-protein coding transcript.	chr07	22783649	22783879
Os07g0567100	Similar to CYP51G1.	chr07	22785161	22787418
Os07g0567250	Hypothetical protein.	chr07	22791777	22798355
Os07g0567300	Hypothetical conserved gene.	chr07	22791814	22798437
Os07g0567400	Similar to Cytochrome c6.	chr07	22798854	22800192
Os07g0567500	Similar to predicted protein.	chr07	22802372	22802887
Os07g0567700	Similar to SCARECROW.	chr07	22807706	22809391
Os07g0567801	Conserved hypothetical protein.	chr07	22812068	22813186
Os07g0567900	Conserved hypothetical protein.	chr07	22815722	22816872
Os07g0568000	Similar to predicted protein.	chr07	22817195	22820293
Os07g0568100	LRR protein kinase, Common symbiosis signaling (SYM) pathway	chr07	22826946	22831523
Os07g0568200	Homeodomain-related containing protein.	chr07	22831863	22837235
Os07g0568300	Similar to ZF protein (Fragment).	chr07	22840986	22843936
Os07g0568400	TB2/DP1 and HVA22 related protein family protein.	chr07	22845061	22849787
Os07g0568500	Peptidase aspartic, active site domain containing protein.	chr07	22851357	22853892
Os07g0568600	Similar to Calcium-dependent protein kinase.	chr07	22858595	22862573
Os07g0568650	Hypothetical protein.	chr07	22859316	22862037
Os07g0568700	Polygalacturonase-inhibiting protein, Inhibitor of fungal polygalacturonase, Regulation of floral organ number	chr07	22874257	22875705
Os07g0568800*	Hypothetical protein.	chr07	22878520	22879309
Os07g0568900*	Conserved hypothetical protein.	chr07	22880417	22882065
Os07g0569000*	Conserved hypothetical protein.	chr07	22882250	22887066
Os07g0569100*	Remorin protein, Coordination of interlink between abscisic acid (ABA) and brassinosteroid (BR) signaling	chr07	22889318	22890939
Os07g0569166*	Conserved hypothetical protein.	chr07	22889485	22892139
Os07g0569500*	Nicotinamide N-methyltransferase, putative domain containing protein.	chr07	22920999	22922468
Os07g0569550*	Similar to protein kinase.	chr07	22922745	22924814
Os07g0569600*	Chaperonin-like RbcX domain containing protein.	chr07	22925654	22926972
Os07g0569700*	Zinc finger AN1 and C2H2 domain-containing stress-associated protein, Stress response, Regulation of the expression of stress-associated genes	chr07	22930745	22933283
Os07g0569800*	Similar to protein kinase.	chr07	22935622	22937578
Os07g0570100*	Similar to predicted protein.	chr07	22939113	22954778
Os07g0570300*	Peptidase M16, core domain containing protein.	chr07	22955767	22972671
Os07g0570500*	Similar to predicted protein.	chr07	22975406	22991120
Os07g0570575*	Hypothetical protein.	chr07	22997061	23001698
Os07g0570600*	Cupredoxin domain containing protein.	chr07	23001340	23002063
Os07g0570700*	Ribosome recycling factor family protein.	chr07	23003380	23008447
Os07g0571000*	Hypothetical gene.	chr07	23047033	23047670
Os07g0571100*	Hypothetical conserved gene.	chr07	23049463	23053977
Os07g0571200*	Hypothetical protein.	chr07	23055708	23056055
Os07g0571300*	Hypothetical protein.	chr07	23058800	23059595
Os07g0571500*	Similar to Transmembrane protein 49.	chr07	23070015	23074573
Os07g0571600*	Chalcone isomerase domain containing protein.	chr07	23076409	23078827
Os07g0571700*	Similar to Transporter-like protein.	chr07	23081214	23085128
Os07g0571800*	Similar to Protein YABBY 7.	chr07	23086550	23087817
Os07g0571900*	Prp18 domain containing protein.	chr07	23087933	23090782
Os07g0572000*	WD40 protein	chr07	23091890	23094419
Os07g0572075*	Hypothetical protein.	chr07	23096025	23099080
Os07g0572100	Similar to Amine oxidase like protein (EC 1.4.3.6) (Copper amine oxidase).	chr07	23098564	23100449
Os07g0572300	Protein of unknown function DUF868, plant family protein.	chr07	23106363	23108161
Os07g0572400	Conserved hypothetical protein.	chr07	23110169	23111254
Os07g0572500	Conserved hypothetical protein.	chr07	23112171	23113903
Os07g0572600	Similar to F20D23.3 protein.	chr07	23115846	23119820
Os07g0572800	WNK (With No Lysine) kinase, Ser/thr protein kinase family member, Abiotic stress tolerance, Internal circadian rhythm	chr07	23146051	23149345
Os07g0572850	Non-protein coding transcript.	chr07	23146159	23148178
Os07g0572900	Similar to 40S ribosomal protein S13.	chr07	23153184	23154093
Os07g0573000	Conserved hypothetical protein.	chr07	23155123	23157341
Os07g0573100	Similar to Adenylyl-sulfate kinase 1, chloroplast precursor (EC 2.7.1.25) (APS kinase) (Adenosine-5'phosphosulfate kinase) (ATP adenosine-5'- phosphosulfate 3'-phosphotransferase).	chr07	23160404	23164551
Os07g0573200	Similar to Adenylyl-sulfate kinase.	chr07	23165681	23166392
Os07g0573300	FYVE finger-containing phosphoinositide kinase (EC 2.7.1.68) (1- phosphatidylinositol-4-phosphate 5-kinase) (PIP5K) (PtdIns(4)P-5- kinase) (PIKfyve) (p235). Splice isoform p235S.	chr07	23169765	23173649
Os07g0573400	Protein of unknown function DUF239, plant domain containing protein.	chr07	23178224	23182028
Os07g0573450	Hypothetical protein.	chr07	23178491	23182078
Os07g0573500	Hypothetical gene.	chr07	23183963	23185208
Os07g0573600	Nucleotide excision repair, TFIIH, subunit TTDA domain containing protein.	chr07	23185313	23186925
Os07g0573700	Nucleotide-sugar transporter family protein.	chr07	23187294	23192344
Os07g0573800	FMN-binding split barrel domain containing protein.	chr07	23194229	23199001
Os07g0573900	Hypothetical conserved gene.	chr07	23202739	23203255
Os07g0574100	Similar to receptor-kinase isolog.	chr07	23208713	23210830
Os07g0574150	Hypothetical protein.	chr07	23209009	23209629
Os07g0574200	Ubiquitin supergroup domain containing protein.	chr07	23213439	23214991
Os07g0574400	Hypothetical gene.	chr07	23217096	23220950
Os07g0574500	Ubiquitin domain containing protein.	chr07	23227384	23227979
Os07g0574600	Hypothetical conserved gene.	chr07	23233744	23234358
Os07g0574800	Tubulin alpha-1 chain.	chr07	23243797	23247107
Os07g0574850	Non-protein coding transcript.	chr07	23245050	23246186
Os07g0574900	Similar to C3H transcription factor.	chr07	23248080	23248647
Os07g0575000	Pathogenesis-related transcriptional factor/ERF, DNA-binding domain containing protein.	chr07	23251004	23252291
Os07g0575100	Similar to predicted protein.	chr07	23256517	23265421
Os07g0575366	Conserved hypothetical protein.	chr07	23272326	23272649
Os07g0575500	Similar to beta-hexosaminidase.	chr07	23274457	23276634
Os07g0575550	Hypothetical protein.	chr07	23274693	23276627
Os07g0575600	Similar to Lectin-like receptor kinase 7;2.	chr07	23278788	23280964
Os07g0575700	Similar to Lectin-like receptor kinase 7;2.	chr07	23282761	23284948
Os07g0575733	Conserved hypothetical protein.	chr07	23284615	23285046
Os07g0575750	Similar to Lectin receptor-type kinase.	chr07	23289173	23291356
Os07g0575800	Similar to hydrolase, alpha/beta fold family protein.	chr07	23294530	23296803
Os07g0575900	Protein of unknown function DUF946, plant family protein.	chr07	23299573	23301820
Os07g0576000	UbiA prenyltransferase family protein.	chr07	23302454	23309676
Os07g0576100	Similar to indole-3-acetic acid amido synthetase.	chr07	23314373	23319116
Os07g0576300	Hypothetical protein.	chr07	23314534	23319116
Os07g0576500	Similar to Auxin-responsive GH3-8 protein.	chr07	23325199	23327227
Os07g0576550	Hypothetical protein.	chr07	23325287	23330883
Os07g0576600	Conserved hypothetical protein.	chr07	23328122	23329043
Os07g0577300	Glycoside hydrolase, family 17 protein.	chr07	23344170	23348587
Os07g0577350	Non-protein coding transcript.	chr07	23345956	23348582
Os07g0577400	Similar to Constitutive photomorphogenesis protein 10.	chr07	23349441	23352488
Os07g0577500	Conserved hypothetical protein.	chr07	23353071	23354778
Os07g0577600	Similar to Type II chlorophyll a/b binding protein from photosystem I precursor.	chr07	23357777	23359366
Os07g0577700	Succinyl-CoA synthetase-like domain containing protein.	chr07	23361218	23365802
Os07g0577801	Conserved hypothetical protein.	chr07	23369647	23370145
Os07g0577900	Target SNARE coiled-coil region domain containing protein.	chr07	23371551	23373885
Os07g0578050	Hypothetical gene.	chr07	23376456	23378642
Os07g0578125	Protein of unknown function DUF295 domain containing protein.	chr07	23379977	23381044
Os07g0578200	Major facilitator superfamily, general substrate transporter domain containing protein.	chr07	23389398	23396906
Os07g0578300	Peptidase S8, subtilisin-related domain containing protein.	chr07	23398209	23400653
Os07g0578333	Conserved hypothetical protein.	chr07	23400939	23401971
Os07g0578600	Similar to 5-formyltetrahydrofolate cycloligase (EC 6.3.3.2).	chr07	23419018	23422450
Os07g0578700	Conserved hypothetical protein.	chr07	23422877	23423905
Os07g0578800	Pentatricopeptide repeat domain containing protein.	chr07	23425405	23427883
Os07g0579000	Conserved hypothetical protein.	chr07	23433375	23434851
Os07g0579050	Non-protein coding transcript.	chr07	23436019	23436842
Os07g0579100	Conserved hypothetical protein.	chr07	23440709	23441712
Os07g0580200	Conserved hypothetical protein.	chr07	23477296	23478315
Os07g0580300	Hypothetical conserved gene.	chr07	23479734	23480747
Os07g0580500	Transcription factor, Brassinosteroid (BR)-regulated growth response, Feedback inhibition of BR biosynthesis	chr07	23483973	23485307
Os07g0580700	Integrin alpha chain, C-terminal cytoplasmic region, conserved site domain containing protein.	chr07	23491677	23495033
Os07g0580733	Protein of unknown function DUF2921 domain containing protein.	chr07	23497079	23497504
Os07g0580766	Protein of unknown function DUF2921 domain containing protein.	chr07	23497780	23500287
Os07g0580800	Hypothetical protein.	chr07	23502927	23504391
Os07g0580900	Similar to GGDP synthase.	chr07	23506852	23509286
Os07g0581000	Protein of unknown function DUF250 domain containing protein.	chr07	23511911	23515317
Os07g0581100	Similar to ruvB-like 2.	chr07	23522446	23522964
Os07g0581300	Conserved hypothetical protein.	chr07	23527285	23535459
Os07g0581366	Zinc finger, C2H2 domain containing protein.	chr07	23540795	23543383
Os07g0581333	Hypothetical protein.	chr07	23541130	23543151
Os07g0581400	Hypothetical gene.	chr07	23543442	23544075
Os07g0581550	Hypothetical protein.	chr07	23547813	23548030
Os07g0581700	Homeodomain-leucine zipper (HD-Zip) transcription factor, Regulation of panicle development	chr07	23559527	23560862
Os07g0582400	Similar to Proton myo-inositol cotransporter.	chr07	23582270	23584330
Os07g0582450	Hypothetical gene.	chr07	23582354	23583907
Os07g0582500	Similar to Proton myo-inositol cotransporter.	chr07	23584701	23586462
Os07g0582600	Conserved hypothetical protein.	chr07	23588908	23589242
Os07g0582700	Conserved hypothetical protein.	chr07	23596287	23598059
Os07g0582800	Hypothetical protein.	chr07	23596732	23598309
Os07g0582850	General substrate transporter family protein.	chr07	23598639	23600160
Os07g0582900	Conserved hypothetical protein.	chr07	23598769	23600319
Os07g0583000	Ribosome associated membrane RAMP4 family protein.	chr07	23601302	23604108
Os07g0583200	Mitochodrial transcription termination factor-related family protein.	chr07	23619689	23623165
Os07g0583300	Putative zinc finger CCCH domain-containing protein 51.	chr07	23624364	23627325
Os07g0583500	RNA recognition motif domain domain containing protein.	chr07	23636461	23641750
Os07g0583600	Chitin-inducible gibberellin-responsive protein.	chr07	23650525	23654038
Os07g0583700	WRKY transcription factor 78.	chr07	23654137	23659609
Os07g0584000	Similar to Yippee-like protein CG15309.	chr07	23673059	23676367
Os07g0584100	Similar to MAP kinase-like protein.	chr07	23677863	23679919
Os07g0584200	BTB/POZ fold domain containing protein.	chr07	23685409	23688256
Os07g0584283	Hypothetical protein.	chr07	23685822	23687516
Os07g0584366	Hypothetical gene.	chr07	23693402	23695460
Os07g0584500	Nucleotide-binding, alpha-beta plait domain containing protein.	chr07	23704154	23708928
Os07g0584550	Non-protein coding transcript.	chr07	23706154	23708855
Os07g0584750	Similar to OSIGBa0147H17.4 protein.	chr07	23715142	23715631
Os07g0584900	Armadillo-like helical domain containing protein.	chr07	23721772	23724511
Os07g0585000	C2 calcium-dependent membrane targeting domain containing protein.	chr07	23746485	23748665
Os07g0585100	Mo25-like domain containing protein.	chr07	23753108	23760548
Os07g0585200	Bifunctional inhibitor/plant lipid transfer protein/seed storage domain containing protein.	chr07	23764832	23765807
Os07g0585300	Similar to H0815C01.6 protein.	chr07	23768304	23770166
Os07g0585500	Conserved hypothetical protein.	chr07	23782164	23783828
Os07g0585600	Similar to N-acetyl-glutamate synthase.	chr07	23785032	23791079
Os07g0585700	Zinc finger protein, Pre-harvest sprouting resistance	chr07	23796611	23797642
Os07g0585800	Similar to NADH-ubiquinone oxidoreductase 18 kDa subunit (EC 1.6.5.3) (EC 1.6.99.3) (Complex I-18KD) (CI-18KD) (Fragment).	chr07	23798071	23802654
Os07g0585900	Hypothetical conserved gene.	chr07	23807453	23808545
Os07g0586000	Similar to ZCW7.	chr07	23808864	23812506
Os07g0586100	Similar to Esterase precursor (EC 3.1.1.-) (Early nodule-specific protein homolog) (Latex allergen Hev b 13).	chr07	23814222	23816459
Os07g0586200	Similar to Alpha-L-fucosidase 2.	chr07	23820385	23822130
Os07g0586266	Hypothetical protein.	chr07	23823472	23824223
Os07g0586500	Similar to predicted protein.	chr07	23833292	23840024
Os07g0586550	Hypothetical protein.	chr07	23833373	23840004
Os07g0586600	Conserved hypothetical protein.	chr07	23840986	23841827
Os07g0586700	Similar to HRT transcription factor (Fragment).	chr07	23842574	23845455
Os07g0586800	Similar to triacylglycerol lipase.	chr07	23851371	23852411
Os07g0586900	SHR transcription factor, Formation of root endodermis and leaf stomata, Regulation of the number of cortex cell layers in the root	chr07	23868417	23871087
Os07g0587000	F-box domain, cyclin-like domain containing protein.	chr07	23884624	23887174
Os07g0587100	Reticulon family protein.	chr07	23888294	23891582
Os07g0587200	NPH3 domain containing protein.	chr07	23894231	23896552
Os07g0587250	Hypothetical conserved gene.	chr07	23899073	23899642
Os07g0587300	Hypothetical conserved gene.	chr07	23902874	23903531
Os07g0587400	Similar to Eukaryotic peptide chain release factor subunit 1-3 (eRF1-3) (Eukaryotic release factor 1-3) (Omnipotent suppressor protein 1 homolog 3) (SUP1 homolog 3).	chr07	23904950	23908994
Os07g0587450	Non-protein coding transcript.	chr07	23905381	23906779
Os07g0587500	Armadillo-like helical domain containing protein.	chr07	23911800	23913680
Os07g0588000	Interferon-related developmental regulator domain containing protein.	chr07	23925954	23931219
Os07g0588100	Pentatricopeptide repeat domain containing protein.	chr07	23933038	23935489
Os07g0588200	Actin-binding FH2 domain containing protein.	chr07	23944541	23950428
Os07g0588300	Hypothetical conserved gene.	chr07	23953405	23955773
Os07g0588400	Similar to basic helix-loop-helix protein / bHLH protein.	chr07	23957016	23958316
Os07g0588500	WD40 repeat-like domain containing protein.	chr07	23965804	23970059
Os07g0588600	Zinc finger, C2H2-type domain containing protein.	chr07	23973340	23974261
Os07g0588700	Zinc finger, C2H2-type domain containing protein.	chr07	23980540	23981251
Os07g0588800	Protein of unknown function DUF2419 domain containing protein.	chr07	23985373	23989943
Os07g0588900	Glycosyl transferase, family 43 protein.	chr07	23991408	23992325
Os07g0589000	Lateral organ boundaries, LOB domain containing protein.	chr07	23996515	23997565
Os07g0589200	GRAS transcription factor domain containing protein.	chr07	24014183	24016352
Os07g0589400	Similar to Set1 complex component swd2.	chr07	24020383	24025049
Os07g0589532	Non-protein coding transcript.	chr07	24032921	24033240
Os07g0589600	Conserved hypothetical protein.	chr07	24034795	24035858
Os07g0590000	Hypothetical protein.	chr07	24055001	24055763
Os07g0590100	Zinc finger, C2H2 domain containing protein.	chr07	24055052	24055945
Os07g0590500	Hypothetical conserved gene.	chr07	24066085	24067613
Os07g0590600	Tetratricopeptide-like helical domain containing protein.	chr07	24071176	24073668
Os07g0590700	Similar to transcriptional regulatory protein algP.	chr07	24078257	24079597
Os07g0591100	Protein of unknown function DUF620 family protein.	chr07	24087353	24089505
Os07g0591202	Hypothetical gene.	chr07	24087891	24088589
Os07g0591300	Hypothetical conserved gene.	chr07	24097088	24099020
Os07g0591350	Hypothetical protein.	chr07	24097287	24098688
Os07g0591400	Conserved hypothetical protein.	chr07	24100489	24102219
Os07g0591700	Conserved hypothetical protein.	chr07	24115634	24116647
Os07g0591800	Conserved hypothetical protein.	chr07	24118352	24120813
Os07g0592000	A member of gibberellic acid (GA)-stimulated transcript gene family, Regulation of grain size and yield	chr07	24125333	24127487
Os07g0592100	Similar to Oxidoreductase, short chain dehydrogenase/reductase family protein, expressed.	chr07	24128367	24129622
Os07g0592200	Aspartic protease, Pollen germination and pollen tube growth	chr07	24129716	24137321
Os07g0592300	Frigida-like family protein.	chr07	24137963	24142912
Os07g0592600	Indole-3-acetic acid (IAA)-amido synthetase, Auxin signaling and defense signaling in a pathogen-nonspecific manner	chr07	24149718	24152074
Os07g0592733	Hypothetical protein.	chr07	24150033	24151872
Os07g0593000	C2H2 transcription factor, Leaf development	chr07	24164226	24164995
Os07g0593100	Conserved hypothetical protein.	chr07	24171318	24171566
Os07g0593200	Similar to predicted protein.	chr07	24172694	24174831
Os07g0593332	Similar to MFP1 attachment factor 1.	chr07	24177644	24178121
Os07g0593400	Similar to golgi transport 1 protein B.	chr07	24181358	24183221
Os07g0594400	Hypothetical conserved gene.	chr07	24210991	24212732
Os07g0594966	Similar to Cytochrome P450 family protein, expressed.	chr07	24226536	24226999
Os07g0595032	Hypothetical protein.	chr07	24226624	24227003
Os07g0595100	Similar to Dcp1-like decapping family protein.	chr07	24227275	24227577
Os07g0595700	Hypothetical protein.	chr07	24242250	24243369
Os07g0595750	Similar to predicted protein.	chr07	24243603	24243837
Os07g0595800	Prefoldin domain containing protein.	chr07	24244101	24247178
Os07g0595900	Hypothetical conserved gene.	chr07	24250134	24251465
Os07g0596000	Zinc finger, DHHC-type domain containing protein.	chr07	24252923	24257885
Os07g0596200	Conserved hypothetical protein.	chr07	24262436	24263105
Os07g0596300	Actin-binding FH2 domain containing protein.	chr07	24266479	24273370
Os07g0596600	Similar to Cdc2MsC protein.	chr07	24292810	24298862
Os07g0596700	Hypothetical protein.	chr07	24295213	24298079
Os07g0596900	Similar to SUSIBA2-like (WRKY transcription factor 80).	chr07	24312094	24315383
Os07g0596950	Conserved hypothetical protein.	chr07	24315421	24317851
Os07g0597000	Similar to Eukaryotic translation initiation factor 5A (eIF-5A).	chr07	24317702	24320963
* Genes in the 222 kb qRSL7 interval
RAP Locus and RAP annotation are based on the Rice Annotation Project Database (RAP-DB): http://rapdb.dna.affrc.go.jp/

## Sheet: Table S4
Table S4 Phenotypic variation of parents and F2:3 lines
Treatment	Traits	Parents		F2:3 lines
		IR36	Weiguo	Mean	SD	CV	Range	Min	Max	Skew	Kurtosis
CK	SL	9.80 **	15.6	13.21	3.04	0.23	15.2	6.78	21.98	0.31	-0.52
Salt stress	SL	4.10**	13.3	9.51	2.4	0.25	12.76	4.04	16.8	0.46	-0.03
Relative value	RSL	0.42**	0.85	0.71	0.15	0.21	0.69	0.31	1	-0.33	-0.46
** significance at the level of 1%, respectively, according to Student’s t-test

## Sheet: Table S5
Table S5 Summary of Illumina transcriptome reads mapped to the reference genome
Samples	Clean reads	Clean bases	GC Content	%≥Q30
IR1	23988225	7161618420	0.4997	0.9013
IR2	24182571	7226235282	0.5207	0.8931
IR3	23151496	6912896448	0.5042	0.891
TIR1	23993529	7173053568	0.5446	0.8906
TIR2	23403025	6995013238	0.5445	0.892
TIR3	23693230	7080461720	0.5477	0.8933
WG1	22626819	6765747542	0.5503	0.8914
WG2	22985117	6871379300	0.5464	0.8908
WG3	26231044	7836373734	0.5255	0.8937
TWG1	26823479	8007931386	0.5506	0.8888
TWG2	21664544	6475358644	0.5571	0.8894
TWG3	24032452	7184730770	0.5332	0.8898
Note: IR1, IR2, IR3 and TIR1, TIR2, TIR3 represent three biological replicates of control samples and salt stress samples of IR36, respectively; WG1, WG2, WG3 and TWG1, TWG2, TWG3 represent three biological replicates of control samples and salt stress samples of Weiguo, respectively.

## Sheet: Table S6
Table S6 Statistics of transcriptome sequencing results
Sample	IR	TIR	WG	TWG
Clean reads	23774097	23696595	23947660	24173492
Total reads	47548194	47393190	47895320	48346984
Total mapped	36194741 (76.12%)	35931892 (75.82%)	39455206 (82.38%)	39596356 (81.90%)
Uniquely mapped	34443720 (72.44%)	34450275 (72.69%)	37748399 (78.81%)	37236774 (77.02%)
Multiple mapped	1751022 (3.68%)	1481617 (3.13%)	1706807 (3.56%)	2359582 (4.88%)

## Sheet: Table S7
Table S7 RNA-seq data of the genes in candidate region
Gene_id	IR36-CK	IR36-T	Weiguo-CK	Weiguo-T	IR36-CK vs. IR36-T			Weiguo-CK vs. Weiguo-T			Weiguo-CK vs. IR36-CK			Weiguo-T vs. IR36-T
	FPKM	FPKM	FPKM	FPKM	FDR	log2FoldChange	up or down	FDR	log2FoldChange	up or down	FDR	log2FoldChange	up or down	FDR	log2FoldChange	up or down
Os07g0568800	0	0	0.151309	0.211522	--	--		--	--		--	--	--	--	--	--
Os07g0568900	17.2302	13.5753	16.2856	7.05619	0.205768	-0.429711		0.270757	-1.19241		0.903507	0.0893692		0.0709681	0.862349
Os07g0569000	1.82007	2.40512	1.96755	2.08408	0.469988	0.156628		0.969833	0.0387482		0.966109	0.0221742		0.794234	0.151005
Os07g0569100	7.83674	10.6377	8.26253	7.86951	0.00457188	0.733887		0.947789	0.0825089		0.574624	-0.315033		0.558073	0.348568
Os07g0569166	2.89411	9.36925	6.22372	8.84971	6.82e-15	1.34983	up	0.399726	0.449405		0.00130795	-1.10466	down	0.871056	-0.0809526
Os07g0569500	0.666307	0.707246	0.346319	0.41735	0.782849	-0.183715		--	--		0.165565	1.06428		0.775545	0.611817
Os07g0569550	0.32889	0.543307	0.43688	0.479152	0.309037	0.525684		1	0.00489405		0.66264	-0.373928		0.929917	0.155615
Os07g0569600	29.5624	30.934	32.9979	21.6863	0.776552	0.075387		0.386935	-0.552711		0.602685	-0.205522		0.279832	0.431734
Os07g0569700	7.03887	1.71454	5.78489	5.94768	0.000537524	-2.20647	down	0.997645	0.0219482		0.659426	0.350067		0.000453274	-1.79451	down
Os07g0569800	0.102823	0.727383	0.331431	0.858791	--	--		--	--		--	--	--	--	--	--
Os07g0570100	3.49675	4.28599	4.69283	4.84775	0.0337639	0.386999		0.994168	0.00716671		0.0647476	-0.577378		0.6765	-0.186714
Os07g0570300	9.92579	17.4935	11.2898	15.0865	2.37e-09	0.827003		0.488248	0.383561		0.308373	-0.284094		0.684589	0.168955
Os07g0570500	2.4011	5.47446	3.27663	5.10542	1.06e-09	1.07071	up	0.343202	0.521478		0.197311	-0.466052		0.863098	0.0936562
Os07g0570575	33.6659	65.5344	77.4491	153.558	2.83e-09	1.19101	up	0.102315	1.1323		0.000844091	-1.39444	down	0.00828864	-1.32448	down
Os07g0570600	0.143738	1.17467e-06	1.24233	1.31449	--	--		--	--		--	--	--	--	--	--
Os07g0570700	58.2513	43.084	73.5548	32.9897	0.000126037	-0.538133		0.130796	-1.26125		0.436938	-0.37541		0.258765	0.35793
Os07g0571000	5.22001	2.46684	1.75437	1.60374	--	--		--	--		--	--	--	--	--	--
Os07g0571100	117.361	101.009	117.878	96.7644	0.268704	0.190794		0.638899	-0.315994		0.132162	-0.429543		0.881624	0.0863823
Os07g0571200	9.45216	18.7798	45.7936	26.049	--	--		0.757882	-0.716446		0.0157999	-2.44741		0.822401	-0.553478
Os07g0571300	31.2797	25.0524	25.2425	19.3729	0.137023	-0.288924		0.645472	-0.341967		0.545742	0.227561		0.544536	0.292059
Os07g0571500	4.41758	7.71255	6.08267	7.09445	0.00388475	0.611508		0.930538	0.0826306		0.311072	-0.423895		0.858517	0.114848
Os07g0571600	16.7969	13.9098	19.9486	12.9492	0.00100905	-0.627453		0.259225	-0.647581		0.948379	-0.0295037		1	0.00393376
Os07g0571700	7.51637	12.1575	7.71208	12.5112	0.0183471	0.388853		0.230448	0.580414		0.998655	0.0036798		0.676008	-0.176017
Os07g0571800	0	0	0.0096815	0.0241949	--	--		--	--		--	--	--	--	--	--
Os07g0571900	22.0295	27.7905	20.1973	25.3307	0.00300734	0.457136		0.458433	0.394791		0.903308	-0.0457531		0.969555	0.0271893
Os07g0572000	13.9697	18.0442	15.997	21.8884	0.0189813	0.471528		0.379429	0.511843		0.40344	-0.330832		0.349716	-0.359685
Os07g0572075	5.44093	11.3493	5.9506	4.38476	2.83e-05	1.50012	up	0.870312	-0.270965		0.588504	-0.524526		0.00809808	1.25374	up

## Sheet: Table S8
Table S8 The KASP genotyping results
Lines	Q1	Q2	Q3	Q4	Q5	Q6	Q7	Q8	Q9	Q10	Q11	Q12	Q13	Q14	Q15	Q16	Q17	Q18	Q19	Q20	Q21	Q22	Q23	Q24	Q25	Q26	Q27	Q28	Q29	Q30	Q31	Q32	Q33	Q34	Q35	Q36	Q37	Q38	Q39	Q40	Q41	Q42	Q43	Q44	Q45	Q46	Q47	Q48	Q49
RSL Value	0.95	0.54	0.72	0.91	0.68	0.52	0.59	0.74	0.62	0.75	0.38	0.37	0.98	0.57	0.43	0.82	0.64	0.61	0.46	0.6	0.36	0.67	0.65	0.94	0.67	0.51	0.75	0.6	0.57	0.46	0.73	0.43	0.7	0.73	0.69	0.95	0.95	0.6	0.74	0.73	0.35	0.45	0.6	0.52	0.8	0.41	0.39	0.55	0.38
Genotype	T	-	H	T	S	S	H	H	S	H	S	S	T	H	S	H	H	H	S	S	S	H	H	T	H	S	H	H	S	S	H	S	H	H	H	T	T	H	H	H	S	S	H	S	H	S	S	S	S
Note:
S: Female parent genotype
T: Male parent genotype
H: Heterozygous genotype
[truncated: 150 more columns]

## Sheet: Table S9
Table S9 ANOVA results of three genotypes
Groups	MS	F	P-value	F-crit
Female parent genotype vs. Heterozygous genotype	0.142	719.176	1.15e-05	7.709
Male parent genotype vs. Heterozygous genotype	0.145	413.368	3.46e-05	7.709
Female parent genotype vs. Male parent genotype	0.576	1335	3.35e-06	7.709

## Sheet: Table S10
Table S10 The Arabidopsis homologous genes of Os07g0569700
Gene name	E-value	Annotated functions
AT2G41835	6e-75	none
AT3G57480	4e-65	response to abscisic acid, response to salt stress, stress response to metal ion

[truncated: 4 more sheets: Table S11, Table S12, Table S13, Table S14]
